# Supplementary material for: Rosin-Based Epoxy Vitrimers with Dynamic Boronic Ester Bonds
Source: Polymers (Basel). 2021 Oct 1;13(19):3386. doi: 10.3390/polym13193386 (PMC8512039; doi:10.3390/polym13193386)
Supplement: Supplementary file 1 [file polymers-13-03386-s001.zip]

Archive with 1 entries (1 files):
- polymers-1384431-supplementary.pdf
